# Supplementary material for: Influence of Plasma-Isolated Anthocyanins and Their Metabolites on Cancer Cell Migration (HT-29 and Caco-2) In Vitro: Results of the ATTACH Study
Source: Antioxidants (Basel). 2022 Jul 8;11(7):1341. doi: 10.3390/antiox11071341 (PMC9311669; doi:10.3390/antiox11071341)
Supplement: Supplementary file 1 [file antioxidants-11-01341-s001.zip]

Archive with 1 entries (1 files):
- antioxidants-1773870-supplementary.pdf
